# Supplementary material for: Kinetics of Plasmodium midgut invasion in Anopheles mosquitoes
Source: PLoS Pathog. 2020 Sep 18;16(9):e1008739. doi: 10.1371/journal.ppat.1008739 (PMC7526910; doi:10.1371/journal.ppat.1008739)
Supplement: S1 Data — (XLSX) [file ppat.1008739.s024.xlsx]

## Sheet: Fig2
Figure 2e	As			Ag			AgTEP1KD
position	blood meal	cell layer	basal Lamina	blood meal	cell layer	basal Lamina	blood meal	cell layer	basal Lamina
number of parasites	9	0	0	20	4	16	6	10	0
	5	4	3	9	3	5	1	2	2
	5	0	0	3	3	2	4	1	1
	5	1	3	16	2	0	9	5	0
	0	2	0	0	1	0	16	5	0
	5	2	1	22	7	0	10	16	1
	33	3	6	21	7	4	19	8	2
	0	2	0	20	13	0	0	2	7
	35	12	11	16	2	0	6	3	4
	5	2	1	17	4	12	6	4	1
	39	9	12	28	6	2	5	5	1
	21	5	7	23	1	0	0	2	0
	6	1	3	9	1	0	12	8	0
	18	5	0	19	2	1	6	12	1
	11	5	0	0	3	0	25	15	6
	2	3	0	1	1	0	17	17	9
	7	0	2	28	1	1	7	14	9
	12	3	0	9	6	1	4	13	8
	37	3	0	45	1	0	12	19	8
	20	0	0	11	4	0	1	8	0
	11	4	0	4	1	1	3	7	9
	3	9	2	2	4	0	6	8	0
	5	10	0	5	5	0	1	22	5
	0	11	0	11	5	1	2	12	4
	8	3	0	4	6	0	6	22	4
	5	9	0	2	3	0	4	14	4
	4	8	0	2	3	0	8	5	1
	2	2	0	64	4	1	5	11	1
	12	6	0	8	2	0	9	9	7
	16	5	0	4	0	0	7	2	0
	7	3	1	77	9	1	8	8	0
	41	7	0	19	1	0	2	4	0
	17	0	4	10	7	1	15	10	3
	18	5	1	5	8	3	3	3	0
	16	3	0	5	1	0	7	15	1
	10	5	0	3	4	1	12	3	12
	5	4	0	9	9	0
	5	3	3	15	3	1
	5	4	0	0	1	0
	6	5	1	4	2	1
	9	3	0	0	1	0
	20	1	0	5	7	2
	0	0	2	10	13	2
	0	0	3	4	3	3
	14	0	1	0	2	0
	0	2	4	0	3	0
	35	5	8	0	2	0
	5	1	0	1	0	4
	1	0	2	4	4	1
	0	3	3	9	3	1
	6	1	0	3	3	2
	18	0	2
	24	1	0
	17	1	1
	42	17	5
	40	19	4
	0	7	4
	11	2	0
	4	4	2
	0	1	1
	9	3	0
Sum	726	239	103	606	191	70	264	324	111
%	0.679775	0.223783	0.0964419	0.698962	0.2203	0.0807382	0.377682	0.463519	0.158798
Total	1068			867			699

## Sheet: Fig3a
Fig3a	As									Ag									AgTEP1KD
	blood meal			cell layer			basal lamina			blood meal			cell layer			basal lamina			blood meal			cell layer			basal lamina
TPI (hours)	18-20	21-23	24-25	18-20	21-23	24-25	18-20	21-23	24-25	18-20	21-23	24-25	18-20	21-23	24-25	18-20	21-23	24-25	18-20	21-23	24-25	18-20	21-23	24-25	18-20	21-23	24-25
proportion of parasites	1	0.78	0.93	0	0.22	0	0	0	0.07	0.5	0.86	0.89	0.1	0.09	0.1	0.4	0.05	0.01	0.38	0.6	0.4	0.63	0.4	0.4	0	0	0.21
	0.42	0.69	0.73	0.33	0.31	0.1	0.25	0	0.17	0.53	0.93	0.95	0.18	0.03	0.05	0.29	0.03	0	0.64	0.32	0.23	0.36	0.63	0.47	0	0.05	0.3
	0.56	0.78	0.9	0.11	0	0	0.33	0.22	0.1	0.38	0.56	0.56	0.38	0.38	0.39	0.25	0.06	0.06	0.76	0.54	0.16	0.24	0.33	0.52	0	0.13	0.32
	0.79	0.8	0.96	0.07	0.2	0.04	0.14	0	0	0.89	0.98	0.31	0.11	0.02	0.5	0	0	0.19	0.37		0.31	0.59		0.49	0.04		0.21
	0.6	0.93	0.89	0.21	0.08	0.05	0.19	0	0.05	0.76	0.73	0.5	0.24	0.27	0.5	0	0	0	0.66		0.11	0.28		0.89	0.07		0
	0.65	1	0.66	0.15	0	0.27	0.2	0	0.08	0.66	0.5	0.79	0.22	0.5	0.16	0.13	0	0.05	0		0.16	0.22		0.37	0.78		0.47
	0.64	0.73	0.63	0.15	0.27	0.3	0.21	0	0.06	0.61	0.65	0.36	0.39	0.29	0.5	0	0.06	0.14	0.46		0.43	0.23		0.57	0.31		0
	0.6	0.21	0	0.1	0.64	0.64	0.3	0.14	0.36	0.89	0.4	0.4	0.11	0.6	0.52	0	0	0.08	0.55		0.04	0.36		0.79	0.09		0.18
		0.33	0.85		0.67	0.15		0	0	0.52	0.93	0.4	0.12	0.06	0.3	0.36	0.01	0.3	0.45		0.11	0.45		0.67	0.09		0.22
		0	0.4		1	0.4		0	0.2	0.78	0.8	0.44	0.17	0.2	0.44	0.06	0	0.11			0.19			0.69			0.13
		0.73			0.27			0		0.96	1	0.69	0.04	0	0.23	0	0	0.08			0.18			0.64			0.18
		0.36			0.64			0		0.9			0.1			0					0.57			0.36			0.07
		0.33			0.67			0													0.29			0.65			0.06
		0.67			0.33			0													0.36			0.36			0.28
		0.76			0.24			0													0.78			0.22			0
		0.64			0.27			0.09													0.5			0.5			0
		0.85			0.15			0													0.54			0.36			0.11
		0.81			0			0.19													0.3			0.65			0.04
		0.75			0.21			0.04													0.44			0.11			0.44
		0.84			0.16			0
		0.67			0.33			0
		0.56			0.44			0
		0.45			0.27			0.27
		0.56			0.44			0
		0.5			0.42			0.08
		0.75			0.25			0
		0.95			0.05			0

## Sheet: Fig3b
Fig 3b	As			Ag
	blood meal	cell layer	basal lamina	blood meal	cell layer	basal lamina
parasite speed um/min	17.574	0.23104	0.19949	5.40453	1.52668	0.374996
	13.0246	0.334446	0.228987	4.04375	1.43302	0.184016
	6.80004	0.221267	0.149569	2.28655	1.83759	0.390115
	6.09743	0.334883	0.523807	2.37452	0.984723	0.547593
	17.8671	0.286927	0.392448	3.70064	1.76311	0.518212
	16.6667	0.396452	0.0633805	4.07908	0.808643	0.673706
	8.78346	0.364193	0.337724	5.31839	1.14479	0.374443
	8.04966	0.339708	0.273272	4.33847	3.75713	0.696624
	9.12032	0.841044	0.198436	2.37926	1.12445	0.556914
	7.86187	0.342729	0.550271	2.5008	3.39626	0.453908
	1.15535	0.388672	0.297514	1.5577		0.242727
	4.07498	0.456007	0.782553	1.62943		0.289722
	6.06256	0.440441	0.939731	2.39452		0.257999
	4.62544	0.389029	2.51729	2.32006		0.650065
	7.86283	0.252094	2.4288	2.19834		0.489475
	3.53816	0.395769	2.88706	3.12995		0.622416
	3.42943	0.168148	2.76568	2.80969		0.654652
	37.8632	0.365835	5.08587	8.30883		0.430652
	4.58928	0.301014	0.344579	2.26614		0.491298
	3.52799	0.332736	0.307079	1.15844		0.291249
	1.82598	0.19877	0.119788	6.00286		0.86315
	2.21195	0.438275	0.199667	6.01207		0.926604
	3.75663	0.451759	0.160125	7.67846		1.44392
	3.97233	0.276641	0.18096	16.7816
	4.6776	0.423178	0.348523	11.8038
		0.368892	0.162677	7.5924
		0.350402	0.140037	7.06363
		0.343846	0.13207	9.60231
		0.1793	0.0426155	7.97192
		0.220213	0.346345	8.29524
		0.0982058	0.246957	10.1205
		0.19209	0.284666	3.5228
		0.3787	0.210446	3.90898
		0.212962	0.125867	4.37578
		0.293438	0.221805	0.418066
		0.408938	0.220537	1.14944
		0.225073	0.220617	0.535271
		0.2075	0.113408	0.455188
		0.341323	0.24826	0.248521
		0.702138	0.131157	0.751789
		0.413174	0.141078	0.265375
		0.622656	0.27341	0.251567
		0.747605	0.158718	1.02591
		0.419584	0.410326	0.289472
		0.44382	0.199561	0.295562
		0.132422	0.211209	0.648778
		0.256395	0.289218	1.34052
		0.21862	0.407164	1.05556
		0.116438	0.319689	1.19
		0.289183	0.281296	0.750414
		0.411979	0.15984	0.329304
		1.80624	0.209879	0.37091
		0.30924	0.17851	0.85709
		1.06448	0.183662	0.583063
		0.289007	0.233295
		0.133772	0.122154
		0.451694	0.162967
		0.30203	0.0811683
		0.490639	0.109214
		0.31687	0.284257
		0.443498	0.124352
		0.242156	0.167074
		0.320191	0.182503
		0.497516	0.234304
		0.10507	0.371083
		0.421802	0.286729
		0.361107	0.093881
		0.20186	0.101496
		0.905517	0.21771
		0.259395	0.199933
		0.396693	0.265268
		0.234613	0.251737
		0.376497	0.301368
		0.395202	0.17803
		0.180458	0.171196
		0.0962332	0.0432135
		0.157117	0.164776
		0.195165	0.0888133
		0.512233	0.308545
		0.245896	0.280456
		0.376634	0.0682707
		0.111543	0.284905
		0.236098	0.0778073
		0.341869	0.23879
			0.224018
			0.25597
			0.197261
			0.216005
			0.253466
			0.252016
			0.13574
			0.0935948
			0.394538
			0.103294
			0.157165
			0.227441
			0.120203
			0.127351
			0.318072
			0.172563
			0.297291
			0.406799
			0.310318
			0.213227
			0.150331
			0.0935636
			0.173423
			0.179599
			0.402333
			0.297621
			0.388783
			0.112342
			0.370157
			0.460313
			0.26069
			0.259834
			0.143712
			0.131617
			0.168502
			0.177358
			0.305594
			0.135101
			0.242325
			0.103463
			0.181706
			0.328517
			0.205534
			0.164453
			0.161022
			0.171874
			0.0851597
			0.121604
			0.243795
			0.203354
			0.354634
			0.190405
			0.144304
			0.299225
			0.369434
			0.434723
			0.241238
			0.110001
			0.153973
			0.247775
			0.179808
			0.270416
			0.0209305
			0.11288
			0.0602885
			0.0772979
			0.307642
			0.0889413
			0.160442
			0.130131
			0.248208
			0.314307
			0.325676
			0.0947037
			0.099974
			0.220215
			0.207634
			0.461297
			0.288929
			0.295693
			0.190152
			0.170606
			0.122157
			0.309955
			0.226714
			0.560962
			0.256529
			0.238907
			0.305797
			0.160692
			0.182749
			0.161614
			0.201375
			0.207347
			0.297762
			0.258506
			0.178022
			0.128475
			0.125847
			0.275434
			0.144813
			0.251362
			0.298273
			0.0536052
			0.134838
			0.160368
			0.31346
			0.379082
			0.127149
			0.204576
			0.192181
			0.153906
			0.179972
			0.457684
			0.280199
			0.400388
			0.522834
			0.382573
			0.0668322
			0.326808
			0.38794
			0.455633
			0.489872
			0.150877
			0.61323
			0.149787
			0.366058
			0.289769
			0.358291
			0.253347
			0.144253
			0.286876
			0.14431
			0.1649
			0.429658
			0.395055
			0.313403
			0.30088
			0.20209
			0.306382
			0.205127
			0.142645
			0.286474
			0.0620493
			0.157678
			0.105306
			0.12524
			0.26197
			0.120157
			0.159393
			0.120468
			0.239448
			0.347355
			0.293131
			0.0737607
			0.105863
			0.172289
			0.149933
			0.15902
			0.255549
			0.266713
			0.183816
			0.130942
			0.0658032
			0.214628
			0.0938534
			0.28693
			0.221717
			0.0524587
			0.248418
			0.072355
			0.224816
			0.261351
			0.214299
			0.156953
			0.241981
			0.210718
			0.0960306
			0.0734911
			0.132269
			0.235325
			0.169988
			0.181779
			0.238918
			0.0157036
			0.0808886
			0.161156
			0.159744
			0.277216
			0.246165
			0.284111
			0.100443
			0.149616
			0.12493
			0.0728338
			0.144016
			0.161668
			0.441895
			0.210862
			0.106567
			0.387019
			0.317438
			0.233453
			0.275691

## Sheet: Fig4c
Number of parasites within the cellular layer and their position (extracellular, intercellular, intracelllar).
score <0.45 - parasites are extracellular
score 0.45-0.55 - parasites are intercellular
score > 0.55 - parasites are intracellular
		As								Ag								AgTEP1KD
		GUID	TPI (hours)	total parasites	cell layer	score<0.45	0.45<score>0.55	score>0.55		GUID	TPI (hours)	total parasites	cell layer	score<0.45	0.45<score>0.55	score>0.55		GUID	TPI (hours)	total parasites	cell layer	score<0.45	0.45<score>0.55	score>0.55
	number of parasites	1634	19	9	0	0	0	0		1691	19	40	3	0	3	0		5673	18	16	10	1	1	8
		1796	19	12	6	2	3	1		1692	19	17	3	1	1	1		5674	18	5	2	0	0	2
		2114	19	5	0	0	0	0		1645	19.5	8	0	0	0	0		5675	18	6	3	0	0	3
		1635	19.5	9	1	0	0	1		1646	19.5	18	3	1	2	0		5676	18	14	5	0	2	3
		1613	20	2	2	1	1	0		1621	20	1	1	0	1	0		5677	18	21	5	0	2	3
		1629	20	8	2	0	1	1		1647	20	29	6	2	1	3		5678	19	27	15	3	5	7
		1653	20	42	3	1	1	1		1693	20	32	6	0	1	5		5679	19	29	10	1	4	5
		1680	20	2	1	0	0	1		1694	20	33	13	2	6	5		5680	19	9	2	1	0	1
		1697	20	58	12	2	4	6		1695	20	18	2	0	2	0		5681	19	13	3	0	2	1
		1774	20	8	3	1	2	0		1696	20	33	1	0	0	1		5682	19	11	5	0	1	4
		1785	20	60	9	2	4	3		1648	20.5	36	7	2	2	3		5683	19	11	4	0	2	2
		2107	20	33	6	1	2	3		1649	20.5	24	1	1	0	0		5684	22	2	2	1	0	1
		2115	20	10	1	0	0	1		2110	20.5	10	1	1	0	0		5685	22	20	8	1	2	5
		1612	21	23	5	2	3	0		1637	21	22	3	1	1	1		5686	22	19	11	4	3	4
		1625	21	16	5	2	0	3		1638	21	3	3	3	0	0		5687	22	46	17	4	3	10
		1626	21	5	3	0	1	2		1622	21.5	2	0	0	0	0		5688	24	43	14	1	4	9
		1663	21	9	0	0	0	0		1650	22	30	1	0	0	1		5689	24	30	15	2	4	9
		1664	21	15	3	1	2	0		1654	22	16	6	2	0	4		5690	24	25	13	1	6	6
		1665	21	40	3	0	2	1		1655	22	46	2	0	1	1		5691	24	39	25	6	8	11
		1666	21	20	0	0	0	0		1656	22	15	3	1	1	1		5692	24	9	8	0	3	5
		1667	21	15	4	2	0	2		1672	22	6	1	0	1	0		5693	24	19	9	4	2	3
		1639	21.5	14	9	0	2	7		1673	22	6	4	1	2	1		5694	24	14	8	0	2	6
		1640	21.5	15	10	0	5	5		1674	22	10	3	1	0	2		5695	24	28	21	4	7	10
		1644	21.5	11	10	1	2	7		1675	22	17	6	0	1	5		5696	24	18	12	1	2	9
		1668	21.5	11	3	0	0	3		1676	22	10	6	0	1	5		5697	24	32	21	7	4	10
		1669	21.5	14	9	1	3	5		1677	22	5	3	0	0	3		5698	25	22	14	1	6	7
		1670	21.5	12	8	0	3	5		1702	22	5	3	0	0	3		5699	25	14	5	0	1	4
		1671	21.5	4	2	0	1	1		1703	22	69	5	1	0	4		5700	25	17	12	3	4	5
		1698	21.5	18	7	0	0	7		2109	22	10	0	0	0	0		5701	25	25	9	0	1	8
		1699	21.5	21	5	0	3	2		1624	22.5	4	0	0	0	0		5702	25	9	2	0	0	2
		1700	21.5	11	3	1	1	1		1651	23	87	9	2	1	6		5703	25	16	8	0	4	4
		1701	21.5	48	7	1	3	3		1623	23.5	20	0	0	0	0		5704	25	6	4	0	1	3
		1636	22	21	0	0	0	0		1657	23.5	18	7	1	3	3		5705	25	28	10	1	3	6
		1641	22	24	6	1	3	2		1658	23.5	16	7	0	0	7		5706	25	6	4	0	0	4
		1678	22	19	4	0	2	2		1726	23.5	6	0	0	0	0		5707	25	23	15	2	4	9
		2112	22	15	5	1	2	2		1727	23.5	8	5	0	2	3		5708	25	27	1	0	1	0
		1628	22.5	9	4	0	1	3		1728	23.5	18	10	2	3	5				total parasites	332	49	94	189
		1630	22.5	11	4	0	3	1		1729	23.5	19	3	0	1	2				proportions		0.14759	0.283133	0.569277
		1771	22.5	9	4	0	1	3		1617	24	1	1	0	1	0
		1775	22.5	12	5	0	4	1		1659	24	7	1	0	1	0
		1776	22.5	12	3	2	0	1		1660	24	1	1	0	1	0
		2119	22.5	21	1	0	1	0		1661	24.5	14	6	0	1	5
		1614	24	2	0	0	0	0		1681	24.5	25	12	1	2	9
		1616	24	3	0	0	0	0		1682	24.5	10	3	1	1	1
		1618	24	15	0	0	0	0		1685	24.5	2	2	0	1	1
		1631	24	6	2	0	0	2		1686	24.5	3	3	0	1	2
		1642	24	48	3	1	1	1		1687	24.5	2	2	0	2	0
		1652	24	6	1	0	0	1		1735	24.5	5	0	0	0	0
		1679	24	3	1	1	0	0		2108	24.5	9	3	0	0	3
		1777	24	6	4	2	1	1		1736	25	13	3	2	0	1
		2111	24	7	1	0	0	1		1737	25	8	4	0	0	4
		1615	24.5	20	0	0	0	0				total parasites	178	29	48	101
		1619	24.5	25	1	1	0	0				proportions		0.162921	0.269663	0.567416
		1620	24.5	19	1	0	1	0
		1643	24.5	64	16	2	8	6
		2113	24.5	63	19	0	9	10
		1688	25	11	8	1	4	3
		1689	25	13	1	0	1	0
		1690	25	10	5	2	1	2
		1632	26	2	2	0	1	1
		1633	26	12	3	0	3	0
				total parasites	246	35	96	115
				proportions		0.142276	0.390244	0.46748

## Sheet: Fig4d
Fig 4d proportions of intercellular parasites
		As	Ag	AgTEP1KD
	proportion	0.75	0.25	0.11
		0.4	0.17	0.4
		0.57	0.55	0.4
		0.4	0.4	0.42
		1	0	0.44
		0	0.17	0.2
		0.22	0.17	0.29
		0.5	0	0.43
		0.22	0.14	0.23
		0.38	0.5	0.31
		0.38	0	0.31
		0	0.4	0.5
		0.6	0.38	0.42
		0.5	0.17	0.38
		0.6	0.18	0.4
		0.5		0.25
		0.8		0.41
		0.57		0.18
		0.47		0.29
		0.57		0.46
		0.33		0.2
				0.44
				0.11
				0.5
				0.33
				0.31

## Sheet: Fig5
Fig 5 Dead parasites in Ag.
	proportion of dead parasites					position score of dead parasites
	Ag_dead					Ag_dead					RAW data
TPI (hours)	18-20	21-23	24-25			cellualr layer	score<0.45	0.45<score>0.55	score>0.55		guid	TPI (hours)	score
proportion	0	0.153846	0.0476191		number of parasites	1	0	1	0		1646	19.5	0.480607
	0	0	0.217391			3	0	1	2		1647	20	0.836609
	0.0526316	0.111111	0.2			7	2	2	3		1647	20	0.756462
	0.09375	0.0212766	0.217391			3	1	1	1		1647	20	0.493534
	0.179487	0.210526	0.136364			2	0	0	2		1696	20	0.371962
	0.0833333	0.230769	0.222222			2	1	0	1		1696	20	0.611493
	0.1	0	0			5	0	3	2		1694	20	0.446069
	0.0571429	0.230769	0.230769			3	1	1	1		1694	20	0.506161
	0.121951	0.0416667	0.1875			4	0	2	2		1694	20	0.690473
	0.111111	0.166667				4	0	2	2		1695	20	0.735658
	0.285714	0.0333333				6	0	1	5		1695	20	0.599917
						2	0	1	1		1693	20	0.745878
RAW parasite numbers are in Ag_positions tab.						1	0	1	0		1693	20	0.598899
						4	1	2	1		1693	20	0.401295
						6	1	3	2		1693	20	0.704873
						3	0	1	2		1693	20	0.525549
						3	0	1	2		1693	20	0.415719
						3	0	1	2		1693	20	0.494205
						3	0	2	1		1648	20.5	0.493975
						1	0	0	1		1648	20.5	0.579062
						3	0	1	2		1648	20.5	0.654151
						2	0	0	2		1648	20.5	0.484753
						1	0	1	0		1648	20.5	0.467909
						3	0	1	2		1649	20.5	0.80516
						1	1	0	0		1649	20.5	0.463996
						5	0	3	2		1649	20.5	0.380193
						4	0	3	1		2110	20.5	0.560194
						5	0	2	3		2110	20.5	0.453999
						3	0	1	2		2110	20.5	0.793598
						3	0	1	2		2110	20.5	0.543016
						3	0	2	1		1637	21	0.765084
						4	0	3	1		1637	21	0.477908
						3	0	3	0		1637	21	0.764695
						3	0	3	0		1637	21	0.495556
						4	1	2	1		1622	21.5	0.556616
						5	2	3	0		1622	21.5	0.584423
						2	0	2	0		1622	21.5	0.654491
						3	0	1	2		1622	21.5	0.468415
						6	0	1	5		1622	21.5	0.728691
						3	0	1	2		1622	21.5	0.728114
						2	1	1	0		1655	22	0.46414
					total parasites	134	12	61	61		1656	22	0.681438
					proportion		0.0895522	0.455224	0.455224		1656	22	0.379256
											1656	22	0.520885
											1656	22	0.4766
											1654	22	0.581074
											1654	22	0.476286
											1676	22	0.619802
											1676	22	0.505515
											1676	22	0.559134
											1677	22	0.604859
											1677	22	0.474922
											1677	22	0.498079
											1674	22	0.530674
											1674	22	0.648229
											1674	22	0.619707
											1672	22	0.522128
											1672	22	0.471305
											1672	22	0.497933
											1672	22	0.444665
											1672	22	0.622127
											1672	22	0.611395
											1673	22	0.643939
											1673	22	0.461672
											1673	22	0.60591
											1702	22	0.701523
											1703	22	0.695051
											1703	22	0.462466
											1703	22	0.724272
											2109	22	0.84371
											2109	22	0.64449
											1624	22.5	0.460571
											1651	23	0.543846
											1651	23	0.741091
											1651	23	0.655093
											1623	23.5	0.0691972
											1657	23.5	0.503973
											1657	23.5	0.476629
											1657	23.5	0.664961
											1657	23.5	0.612846
											1657	23.5	0.481648
											1658	23.5	0.509221
											1658	23.5	0.849158
											1658	23.5	0.544807
											1658	23.5	0.546865
											1728	23.5	0.48805
											1728	23.5	0.49981
											1728	23.5	0.593932
											1728	23.5	0.77213
											1728	23.5	0.590426
											1729	23.5	0.71461
											1729	23.5	0.701529
											1729	23.5	0.542614
											1659	24	0.727427
											1659	24	0.512033
											1659	24	0.661014
											1660	24	0.721033
											1660	24	0.451772
											1660	24	0.546131
											1661	24.5	0.458707
											1661	24.5	0.542963
											1661	24.5	0.820571
											1661	24.5	0.524839
											1682	24.5	0.466287
											1682	24.5	0.52759
											1682	24.5	0.476718
											1683	24.5	0.533002
											1683	24.5	0.515031
											1683	24.5	0.532976
											1684	24.5	0.374502
											1684	24.5	0.451801
											1684	24.5	0.612205
											1684	24.5	0.501618
											1685	24.5	0.489121
											1685	24.5	0.436458
											1685	24.5	0.391393
											1685	24.5	0.45873
											1685	24.5	0.487275
											1686	24.5	0.519309
											1686	24.5	0.530697
											1687	24.5	0.555602
											1687	24.5	0.554427
											1687	24.5	0.474274
											2108	24.5	0.677865
											2108	24.5	0.674548
											2108	24.5	0.578483
											2108	24.5	0.461593
											2108	24.5	0.578186
											2108	24.5	0.594678
											1736	25	0.562776
											1736	25	0.46638
											1736	25	0.739028
											1737	25	0.48377
											1737	25	0.438785

## Sheet: Fig6
Fig 6 Distance from cell layer
					Distance to nearest parasite by TPI (um)
	As	Ag			As			Ag				RAW DATA
	2.26448	13.9995		TPI (hours)	18-20	21-23	24-25	18-20	21-23	24-25		As
distance (um)	0.416118	-0.374374			2.1685	11.0678		51.6523	26.2068	108.423		guid	tagcell	TPI	x um	y um	z um	dist to cell layer	nb parasite inside the cell	nearest parasites found	tag 1	tag2	tag3	dist 1	dist 2	dist 3
	0.98637	0.250756			18.5082	12.0601		36.2446	47.6668	2.52232		1653	1	20	177.03	103.459	15.921	0.469356	0	3	9	30	1	2.1685	31.8817	45.8206
	1.4198	-2.08196				4.17374		34.4297	11.706	63.1215		2107	1	20	157.419	331.437	14.311	0.576411	1	3	12	30	9	18.5082	30.0445	46.9915
	0.469356	3.42184				7.0407		82.4327	27.579	62.5299		1612	1	21	182.4	148.8	19	2.26448	1	3	2	22	4	11.0678	23.8488	40.2933
	0.390409	4.87636				47.0882		1.43873	18.9102	12.1153		1612	2	21	393.6	314.4	20	0.416118	1	3	3	19	16	12.0601	48.7891	57.4106
	0.223285	11.4699				40.0412			39.4708	213.964		1612	3	21	199.2	228	19	0.98637	0	3	1	18	6	4.17374	53.0268	61.0359
	2.6236	4.2604				9.26614			85.3552	55.3185		1612	4	21	253.6	172	19	1.4198	0	3	5	6	10	7.0407	24.4732	33.3621
	14.2981	5.02374				33.7874			4.21407	150.37		1663	1	21	145.298	97.4568	14.707	0.390409	0	3	7	1	2	47.0882	68.8503	98.7343
	-0.422372	8.66463				8.30902			9.86281	12.0334		1664	1	21	204.618	8.1096	13.812	0.223285	1	3	3	15	9	40.0412	53.2974	55.0947
	0.118737	13.317				48.4181			6.19623	3.518		1665	1	21	340.8	103.2	15	2.62361	1	3	2	10	1	9.26614	22.4992	77.7497
	-0.412823	11.8704				16.5212			30.3359	17.8421		1666	1	21	202.4	144.8	26	14.2982	0	3	13	9	4	33.7874	75.6944	77.584
	0.177852	16.7066				18.9883			6.81006	126.846		1667	1	21	198.4	131.2	10	-0.422372	1	3	1	2	3	8.30902	78.0893	85.0336
	2.06431	13.9593				8.18064			22.1802	123.997		1667	2	21	274.4	211.2	10	0.118737	0	3	9	11	10	48.4181	69.1718	88.0783
	0.468798	0.869064				19.2396			6.00935	196.584		1668	1	21.5	203.312	195.018	9.105	-0.412823	2	3	1	3	8	16.5212	17.6167	32.6767
	1.01378	6.31255				18.5172			12.7481	96.7218		1669	1	21.5	179.354	130.874	13.626	0.177852	2	3	8	11	1	18.9883	21.8614	27.3777
	0.576411	-1.18706							78.7747	55.0802		1669	2	21.5	72.7936	403.493	14.136	2.0643	1	3	7	9	4	8.18064	126.91	164.17
		4.86185							41.3525	214.856		1699	1	21.5	120.674	123.598	7.231	0.468798	0	3	6	8	16	19.2396	27.4146	36.4965
		5.23417							35.5882	116.512		1701	1	21.5	187.094	200.999	7.89	1.01377	1	3	9	2	10	18.5172	22.4021	42.1635
		3.9247							15.8442	12.1085								total	12
		10.5767							7.95189	15.1935		Ag
		3.87838							17.8158	12.8706		guid	tagcell	TPI	x um	y um	z um	dist to cell layer	nb parasite inside the cell	nearest parasites found	tag 1	tag2	tag3	dist 1	dist 2	dist 3
		4.36908							52.1264			1692	1	19	114.263	80.7816	13.655	-2.15738	NaN	3	15	16	14	51.6523	53.753	71.6965
		-0.742832							53.863			1692	2	19	149.6	134.4	19	2.98474	NaN	3	1	14	15	36.2446	66.5514	86.6452
		0.598562							15.2182			1645	1	19.5	110.8	65.2	11	0.250756	0	3	7	6	8	34.4297	36.5302	53.7145
		3.50453										1621	1	20	36.4	40.4	19	13.9995	1	1	1	NaN	NaN	82.4327	NaN	NaN
		-1.00632										1693	1	20	286.4	68	36	16.2367	NaN	3	15	25	5	1.43873	73.4864	82.1449
		2.97203										1649	1	20.5	342.898	284.984	6	-2.08196	0	3	14	16	11	26.2068	45.9289	91.4188
		4.20137										1649	2	20.5	254.4	187.2	15	3.42183	0	3	17	5	3	47.6668	55.2111	61.834
		3.72183										1649	3	20.5	184	212.8	17	4.87636	1	3	2	3	19	11.706	19.0612	23.8881
		-0.830307										2110	1	20.5	345.049	292.759	7.762	-1.37993	0	3	6	4	8	27.579	86.288	107.776
		-1.93709										2110	2	20.5	184.315	212.867	14.874	2.48112	0	3	5	9	8	18.9102	39.0178	120.554
		-0.893612										1622	1	21.5	118.8	154.8	12	-0.374374	0	2	1	2	NaN	39.4708	114.21	NaN
		-1.41954										1654	1	22	244.8	131.2	23	11.4699	0	3	11	6	8	85.3552	94.3221	148.675
		2.1671										1655	1	22	168.8	137.6	16	4.2604	1	3	7	32	12	4.21407	42.1888	54.7595
		-0.0922163										1655	2	22	151.2	289.6	14	5.02374	0	3	30	34	13	9.86281	13.3369	41.6875
		5.79382										1655	3	22	176.8	251.2	18	8.66463	1	3	13	25	46	6.19623	22.0318	38.5213
		7.92674										1655	4	22	328	200	20	13.317	0	3	2	33	28	30.3359	32.3236	53.9253
		-2.15738										1656	1	22	126.4	250.4	27	11.8704	0	3	5	8	2	6.81006	29.027	47.244
		2.98474										1672	1	22	82.4	184.8	25	4.86185	1	3	1	5	4	22.1802	65.1834	79.7723
		16.2368										1672	2	22	112.8	104.8	26	5.23417	1	3	2	1	5	6.00935	91.5526	108.187
		0.440711										1673	1	22	26.4	345.6	12	3.9247	1	3	3	5	6	12.7481	19.3874	29.8267
		1.79949										1673	2	22	110.4	291.2	20	10.5767	0	3	6	1	2	78.7747	83.8227	92.8172
		-7.69857										1674	1	22	78.4	138.4	15	3.87838	NaN	3	6	8	10	41.3525	64.4743	83.6485
		-0.304937										1674	2	22	152	57.6	13	4.36908	NaN	3	7	4	1	35.5882	64.6646	65.3032
		1.99828										1676	1	22	62.3616	91.1416	9.019	-0.742832	0	3	5	9	8	15.8442	47.0875	91.2896
		-0.281526										1676	2	22	156.839	129.599	12.643	0.598562	1	3	1	6	2	7.95189	14.6326	97.2991
		5.1574										1702	1	22	356	181.6	8	0.440711	1	3	3	1	2	17.8158	40.038	50.5077
		-1.37993										1702	2	22	264.8	174.4	8	1.79949	1	3	1	2	3	52.1264	54.2976	91.3175
		2.48112										2109	1	22	90.888	291.418	8.732	-0.281526	0	3	8	10	6	53.863	83.9853	164.071
		-3.42722										2109	2	22	275.2	136.8	14	5.1574	1	3	2	3	5	15.2182	47.4676	67.5405
		-3.75245										1657	1	23.5	135.2	84	32	16.7066	1	3	18	5	15	108.423	145.301	152.918
												1657	2	23.5	162.4	298.4	27	13.9593	0	3	10	9	14	2.52232	32.4352	75.6686
												1658	1	23.5	166.4	142.4	20	0.869064	0	3	1	5	6	63.1215	69.4682	78.973
	As		Ag									1729	1	23.5	194.4	207.2	9	-7.69857	1	3	2	14	13	62.5299	68.4336	82.7812
number of records treated with dextran	25		50									1659	1	24	323.441	109.62	26	6.31255	1	3	3	2	1	12.1153	35.9552	102.137
number of records analyzed	11		23									1660	1	24	204.115	150.342	9.584	-1.18706	1	1	1	NaN	NaN	213.964	NaN	NaN
number of dextran cells	17		52									1685	1	24.5	258.455	177.589	18.294	3.50453	0	2	2	1	NaN	55.3185	105.111	NaN
number of dextran cells with a parasite indside	12		20									1685	2	24.5	47.5816	221.764	14.582	-1.00632	NaN	2	1	2	NaN	150.37	164.128	NaN
in blood meal	0		6 of 12									1685	3	24.5	156.8	136.8	18	2.97203	1	2	1	2	NaN	12.0334	57.8097	NaN
in cell layer	12		12 of 27									1685	4	24.5	201.6	168	19	4.20137	1	2	2	1	NaN	3.518	53.5181	NaN
percentage of dextran cells with a perasite	0.705882		0.384615									1686	1	24.5	222.4	216	15	3.72183	1	3	2	3	1	17.8421	24.1295	31.3409
												1687	1	24.5	305.48	244.766	8.019	-0.830307	NaN	2	1	2	NaN	126.846	144.112	NaN
												1687	2	24.5	259.795	250.952	7.177	-1.93709	NaN	2	1	2	NaN	123.997	132.949	NaN
												1687	3	24.5	151.838	300.804	9.582	-0.893612	NaN	2	2	1	NaN	196.584	203.871	NaN
												1687	4	24.5	319.844	52.5112	4.728	-1.41954	NaN	2	1	2	NaN	96.7218	112.04	NaN
												1687	5	24.5	313.086	133.45	8.914	2.1671	NaN	2	1	2	NaN	55.0802	82.5128	NaN
												1687	6	24.5	16.8	127.6	10	-0.0922163	NaN	2	2	1	NaN	214.856	241.603	NaN
												1687	7	24.5	123.2	78.4	15	5.79382	NaN	2	2	1	NaN	116.512	143.749	NaN
												1687	8	24.5	242.4	116.8	15	7.92674	NaN	2	2	1	NaN	12.1085	19.5517	NaN
												1684	1	24.5	152.618	188.88	14.09	-3.42722	0	0
												1684	2	24.5	203.134	201.72	14.273	-3.75245	0	0
												1737	1	25	66.5432	114.521	27.38	-0.304937	2	3	4	3	2	15.1935	17.1087	24.8857
												1737	2	25	165.484	120.863	28.691	1.99828	0	3	1	6	7	12.8706	18.0029	23.1581
																		total	20

## Sheet: As_positions
As							Calculation for images with more than 5 parasites
TPI	Record	Total Parasites ALIVE	blood meal	cell Layer	basal lamina			blood meal	cell layer	basal lamina
19	1634	9	9	0	0		proportion	1	0	0
19	1796	12	5	4	3			0.416667	0.333333	0.25
19	2114	5	5	0	0
19.5	1635	9	5	1	3			0.555556	0.111111	0.333333
20	1613	2	0	2	0
20	1629	8	5	2	1			0.625	0.25	0.125
20	1653	42	33	3	6			0.785714	0.0714286	0.142857
20	1680	2	0	2	0
20	1697	58	35	12	11			0.603448	0.206897	0.189655
20	1774	8	5	2	1			0.625	0.25	0.125
20	1785	60	39	9	12			0.65	0.15	0.2
20	2107	33	21	5	7			0.636364	0.151515	0.212121
20	2115	10	6	1	3			0.6	0.1	0.3
21	1612	23	18	5	0			0.782609	0.217391	0
21	1625	16	11	5	0			0.6875	0.3125	0
21	1626	5	2	3	0
21	1663	9	7	0	2			0.777778	0	0.222222
21	1664	15	12	3	0			0.8	0.2	0
21	1665	40	37	3	0			0.925	0.075	0
21	1666	20	20	0	0			1	0	0
21	1667	15	11	4	0			0.733333	0.266667	0
21.5	1639	14	3	9	2			0.214286	0.642857	0.142857
21.5	1640	15	5	10	0			0.333333	0.666667	0
21.5	1644	11	0	11	0			0	1	0
21.5	1668	11	8	3	0			0.727273	0.272727	0
21.5	1669	14	5	9	0			0.357143	0.642857	0
21.5	1670	12	4	8	0			0.333333	0.666667	0
21.5	1671	4	2	2	0
21.5	1698	18	12	6	0			0.666667	0.333333	0
21.5	1699	21	16	5	0			0.761905	0.238095	0
21.5	1700	11	7	3	1			0.636364	0.272727	0.0909091
21.5	1701	48	41	7	0			0.854167	0.145833	0
22	1636	21	17	0	4			0.809524	0	0.190476
22	1641	24	18	5	1			0.75	0.208333	0.0416667
22	1678	19	16	3	0			0.842105	0.157895	0
22	2112	15	10	5	0			0.666667	0.333333	0
22.5	1628	9	5	4	0			0.555556	0.444444	0
22.5	1630	11	5	3	3			0.454545	0.272727	0.272727
22.5	1771	9	5	4	0			0.555556	0.444444	0
22.5	1775	12	6	5	1			0.5	0.416667	0.0833333
22.5	1776	12	9	3	0			0.75	0.25	0
22.5	2119	21	20	1	0			0.952381	0.047619	0
24	1614	2	0	0	2
24	1616	3	0	0	3
24	1618	15	14	0	1			0.933333	0	0.0666667
24	1631	6	0	2	4			0	0.333333	0.666667
24	1642	48	35	5	8			0.729167	0.104167	0.166667
24	1652	6	5	1	0			0.833333	0.166667	0
24	1679	3	1	0	2
24	1777	6	0	3	3			0	0.5	0.5
24	2111	7	6	1	0			0.857143	0.142857	0
24.5	1615	20	18	0	2			0.9	0	0.1
24.5	1619	25	24	1	0			0.96	0.04	0
24.5	1620	19	17	1	1			0.894737	0.0526316	0.0526316
24.5	1643	64	42	17	5			0.65625	0.265625	0.078125
24.5	2113	63	40	19	4			0.634921	0.301587	0.0634921
25	1688	11	0	7	4			0	0.636364	0.363636
25	1689	13	11	2	0			0.846154	0.153846	0
25	1690	10	4	4	2			0.4	0.4	0.2
26	1632	2	0	1	1
26	1633	12	9	3	0			0.75	0.25	0

## Sheet: Ag_positions
Ag									Calculation for images with more than 5 parasites
TPI	Record	Total Parasites ALIVE	blood meal	cell layer	basal lamina	Dead Parasites	Dead /(Dead +parasites in BL+ parasites in CL)		blood meal	cell layer	basal lamina
19	1691	40	20	4	16	0	0	proportion	0.5	0.1	0.4
19	1692	17	9	3	5	0	0		0.529412	0.176471	0.294118
19.5	1645	8	3	3	2	0	0		0.375	0.375	0.25
19.5	1646	18	16	2	0	1	0.333333		0.888889	0.111111	0
20	1621	1	0	1	0	0	0
20	1647	29	22	7	0	3	0.3		0.758621	0.241379	0
20	1693	32	21	7	4	7	0.388889		0.65625	0.21875	0.125
20	1694	33	20	13	0	3	0.1875		0.606061	0.393939	0
20	1695	18	16	2	0	2	0.5		0.888889	0.111111	0
20	1696	33	17	4	12	2	0.111111		0.515152	0.121212	0.363636
20.5	1648	36	28	6	2	5	0.384615		0.777778	0.166667	0.0555556
20.5	1649	24	23	1	0	3	0.75		0.958333	0.0416667	0
20.5	2110	10	9	1	0	4	0.8		0.9	0.1	0
21	1637	22	19	2	1	4	0.571429		0.863636	0.0909091	0.0454545
21	1638	3	0	3	0	0	0
21.5	1622	2	1	1	0	6	0.857143
22	1650	30	28	1	1	0	0		0.933333	0.0333333	0.0333333
22	1654	16	9	6	1	2	0.222222		0.5625	0.375	0.0625
22	1655	46	45	1	0	1	0.5		0.978261	0.0217391	0
22	1656	15	11	4	0	4	0.5		0.733333	0.266667	0
22	1672	6	4	1	1	6	0.75		0.666667	0.166667	0.166667
22	1673	6	2	4	0	3	0.428571		0.333333	0.666667	0
22	1674	10	5	5	0	3	0.375		0.5	0.5	0
22	1675	17	11	5	1	0	0		0.647059	0.294118	0.0588235
22	1676	10	4	6	0	3	0.333333		0.4	0.6	0
22	1677	5	2	3	0	3	0.5
22	1702	5	2	3	0	1	0.25
22	1703	69	64	4	1	3	0.375		0.927536	0.057971	0.0144928
22	2109	10	8	2	0	2	0.5		0.8	0.2	0
22.5	1624	4	4	0	0	1	1
23	1651	87	77	9	1	3	0.230769		0.885057	0.103448	0.0114943
23.5	1623	20	19	1	0	1	0.5		0.95	0.05	0
23.5	1657	18	10	7	1	5	0.384615		0.555556	0.388889	0.0555556
23.5	1658	16	5	8	3	4	0.266667		0.3125	0.5	0.1875
23.5	1726	6	5	1	0	0	0		0.833333	0.166667	0
23.5	1727	8	3	4	1	0	0		0.375	0.5	0.125
23.5	1728	18	9	9	0	5	0.357143		0.5	0.5	0
23.5	1729	19	15	3	1	3	0.428571		0.789474	0.157895	0.0526316
24	1617	1	0	1	0	0	0
24	1659	7	4	2	1	3	0.5		0.571429	0.285714	0.142857
24	1660	1	0	1	0	3	0.75
24.5	1661	14	5	7	2	4	0.307692		0.357143	0.5	0.142857
24.5	1681	25	10	13	2	0	0		0.4	0.52	0.08
24.5	1682	10	4	3	3	3	0.333333		0.4	0.3	0.3
24.5	1685	2	0	2	0	5	0.714286
24.5	1686	3	0	3	0	2	0.4
24.5	1687	2	0	2	0	3	0.6
24.5	1735	5	1	0	4	0	0
24.5	2108	9	4	4	1	6	0.545455		0.444444	0.444444	0.111111
25	1736	13	9	3	1	3	0.428571		0.692308	0.230769	0.0769231
25	1737	8	3	3	2	2	0.285714		0.375	0.375	0.25

## Sheet: AgTEP1KD_positions
AgTEP1KD								Calculation for images with more than 5 parasites
	TPI	Record	number of parasites	blood meal	cell layer	basal lamina			blood meal	cell layer	basal lamina
number	18	5673	16	6	10	0		proportion	0.375	0.625	0
	18	5674	5	1	2	2
	18	5675	6	4	1	1			0.666667	0.166667	0.166667
	18	5676	14	9	5	0			0.642857	0.357143	0
	18	5677	21	16	5	0			0.761905	0.238095	0
	19	5678	27	10	16	1			0.37037	0.592593	0.037037
	19	5679	29	19	8	2			0.655172	0.275862	0.0689655
	19	5680	9	0	2	7			0	0.222222	0.777778
	19	5681	13	6	3	4			0.461538	0.230769	0.307692
	19	5682	11	6	4	1			0.545455	0.363636	0.0909091
	19	5683	11	5	5	1			0.454545	0.454545	0.0909091
	22	5684	2	0	2	0
	22	5685	20	12	8	0			0.6	0.4	0
	22	5686	19	6	12	1			0.315789	0.631579	0.0526316
	22	5687	46	25	15	6			0.543478	0.326087	0.130435
	24	5688	43	17	17	9			0.395349	0.395349	0.209302
	24	5689	30	7	14	9			0.233333	0.466667	0.3
	24	5690	25	4	13	8			0.16	0.52	0.32
	24	5691	39	12	19	8			0.307692	0.487179	0.205128
	24	5692	9	1	8	0			0.111111	0.888889	0
	24	5693	19	3	7	9			0.157895	0.368421	0.473684
	24	5694	14	6	8	0			0.428571	0.571429	0
	24	5695	28	1	22	5			0.0357143	0.785714	0.178571
	24	5696	18	2	12	4			0.111111	0.666667	0.222222
	24	5697	32	6	22	4			0.1875	0.6875	0.125
	25	5698	22	4	14	4			0.181818	0.636364	0.181818
	25	5699	14	8	5	1			0.571429	0.357143	0.0714286
	25	5700	17	5	11	1			0.294118	0.647059	0.0588235
	25	5701	25	9	9	7			0.36	0.36	0.28
	25	5702	9	7	2	0			0.777778	0.222222	0
	25	5703	16	8	8	0			0.5	0.5	0
	25	5704	6	2	4	0			0.333333	0.666667	0
	25	5705	28	15	10	3			0.535714	0.357143	0.107143
	25	5706	6	3	3	0			0.5	0.5	0
	25	5707	23	7	15	1			0.304348	0.652174	0.0434783
	25	5708	27	12	3	12			0.444444	0.111111	0.444444

[truncated: 14 more sheets: Scores, Parasite intensity RAW, S1Fig, S2Fig, S3Fig, S4Fig, S5Fig, S6Fig, S7Fig, S8Fig, S9Fig, S10Fig, S11Fig, S12 Fig]
